# Supplementary material for: Metallodrugs against Breast Cancer: Combining the Tamoxifen Vector with Platinum(II) and Palladium(II) Complexes
Source: Pharmaceutics. 2023 Feb 17;15(2):682. doi: 10.3390/pharmaceutics15020682 (PMC9959148; doi:10.3390/pharmaceutics15020682)
Supplement: Supplementary file 1 [file pharmaceutics-15-00682-s001.zip]

Archive with 1 entries (1 files):
- pharmaceutics-2175367-supplementary.pdf
